# Supplementary material for: Changes in Gut Microbiota According to Disease Severity in a Lupus Mouse Model
Source: Int J Mol Sci. 2025 Jan 24;26(3):1006. doi: 10.3390/ijms26031006 (PMC11817498; doi:10.3390/ijms26031006)
Supplement: Supplementary file 1 [file ijms-26-01006-s001.zip]

Archive with 1 entries (1 files):
- ijms-3427716-supplementary.pdf
